# Supplementary material for: mRNA BNT162b Vaccine Elicited Higher Antibody and CD4+ T-Cell Responses than Patients with Mild COVID-19
Source: Microorganisms. 2022 Jun 18;10(6):1250. doi: 10.3390/microorganisms10061250 (PMC9228401; doi:10.3390/microorganisms10061250)
Supplement: Supplementary file 1 [file microorganisms-10-01250-s001.zip]

Archive with 1 entries (1 files):
- microorganisms-1752571-supplementary.pdf
